# Supplementary material for: A chimp algorithm based on the foraging strategy of manta rays and its application
Source: PLoS One. 2024 Mar 7;19(3):e0298230. doi: 10.1371/journal.pone.0298230 (PMC10919604; doi:10.1371/journal.pone.0298230)
Supplement: S1 File — (XLSX) [file pone.0298230.s001.xlsx]

## Sheet: job shop
Workpiece	Process name	Processing time for each workpiece process on each machine（time/ power）
		Lathe		boring machine	milling machine		Machining Center			grinding machine		Planer
		M1	M2	M3	M4	M5	M6	M7	M8	M9	M10	M11
1# Turbine Disc	turning	4	3				4	5	6
	Milling				3	2	5	4	6
	Planning											4
	Boring			5
	Drill						4	6	5
	Grinding									7	6
2# Turbine Disc	Milling				5	6	9	8	7
	Grinding									3	5
	Boring			3
	Drill						6	4	7
	turning	5	6				8	7	8
	Planning											5
3# Turbine Disc	Boring			3
	Drill						5	4	6
	turning	4	3				7	6	5
	Planning											3
	Grinding									4	6
	Milling				8	7	4	6	5
4# Turbine Disc	Grinding									8	7
	Planning											7
	Drill						4	6	5
	turning	7	8				5	6	4
	Milling				4	3	5	6	5
	Boring			6
5# Turbine Disc	Planning											3
	turning	9	8				6	7	5
	Grinding									4	4
	Milling				3	5	7	5	5
	Boring			4
	Drill						9	7	8
6# Turbine Disc	turning	3	5				7	8	5
	Boring			6
	Milling				9	10	8	8	6
	Grinding									8	6
	Drill						3	4	3
	Planning											4
7# Turbine Disc	Drill						5	5	5
	Boring			7
	Grinding									6	4
	Milling				4	6	7	6	8
	Planning											5
	turning	3	2				4	5	4

## Sheet: RESULT
Dim=30		MChOA	ChOA	AGWO	TACPSO	MPSO	MPA	NGO		Dim=50		MChOA	ChOA	AGWO	TACPSO	MPSO	MPA	NGO		Dim=100		MChOA	ChOA	AGWO	TACPSO	MPSO	MPA	NGO
F1	mean	0	7.11e-11	1.43e-184	8.86e-05	0.000626	3.04e-23	1.36e-89		F1	mean	0	4.82e-07	1.11e-150	2.06	5.47	2.19e-21	1.35e-86		F1	mean	4.84E-322	0.00235	4.95e-123	1100	16600	4.27e-19	2.76e-84
	variance	0	2.25e-10	1.69e-111	0.000276	0.00176	2.63e-23	1.24e-89			variance	0	9.95e-07	1.63e-150	2.7	12.4	1.51e-21	1.47e-86			variance	3.21E-319	0.00345	8.15e-123	491	6480	3.77e-19	2.6e-84
F2	mean	2.59e-173	1.17e-07	3.76e-101	0.0142	11.1	1.69e-13	6e-46		F2	mean	9.61e-163	3.6e-06	2.43e-84	1.86	53.9186	2.45e-12	1.37e-44		F2	mean	4.05e-166	0.000213	2.49e-68	63	240	3.29e-11	1.61e-43
	variance	3.74e-173	3.18e-07	5.48e-101	0.025	7.35	1.64e-13	3.76e-46			variance	1.63e-163	9.34e-06	3.22e-84	2.96	14.3	1.58e-12	1.04e-44			variance	3.45e-150	0.000339	2.03e-68	26.5	56.7	2.54e-11	6.24e-44
F3	mean	7.14e-252	1.21	1.86e-99	96.3	6740	3.85e-06	6.81e-22		F3	mean	3.85e-244	365.9423,	1.36e-86	4540	36100	0.00264	2.09e-16		F3	mean	2.59e-234	28600	5e-69	53600	174000	2.11	1.85e-08
	variance	1.96e-253	1.45	2.86e-99	205	4340	4.4e-06	1.5e-21			variance	3.56e-233	186	4.09e-86	3620	12000	0.00247	2.94e-16			variance	3.24e-234	15600	1.58e-68	17700	50100	2.52	5.85e-08
F4	mean	1.34e-159	0.011	7.31e-74	1.47	3.84	1.87e-09	3.85e-38		F4	mean	5.17e-157	1.33	3.52e-64	15.9	30.1	1.82e-08	5.5e-36		F4	mean	2.09e-150	27.2	2.53e-55	38.7	2.42e-07	55.2	4.86e-34
	variance	2.32e-159	0.0102	1.98e-73	0.507	1.58	7.73e-10	1.89e-38			variance	1.08e-156	1.45	8.29e-64	3.64	4.35	5.39e-09	2.37e-36			variance	6.34e-150	18.6	4.52e-55	3.86	7.49e-08	4.85	1.83e-34
F5	mean	27	29	27.3	54.8	18500	23.6	25		F5	mean	48.3	489	47.5	9280	19200	44.5	45.6		F5	mean	98.1	102	97.9	377000	9100000	95.7	96.4
	variance	0.356	0.0109	0.278	41.6	37700	0.36	0.392			variance	0.401	0.698	0.428	28400	37500	0.383	0.462			variance	0.041	2.72	0.555	292000	25200000	0.884	0.795
F6	mean	0.293	0.928	2.49	4.3e-06	0.00057	4.5e-09	4.4e-07		F6	Mean	0.919	2.46	6.05	0.4	1020	9.58e-06	0.011		F6	mean	1.02	2.53	6.25	1.55	4.59	3.2e-06	0.0101
	variance	0.0521	0.277	0.561	3.94e-06	0.00168	6.33e-10	8.83e-08			variance	0.179	0.519	0.302	0.283	3190	1.85e-05	0.00429			variance	0.147	0.232	0.218	1.68	6.83	7.47e-06	0.00478
F7	mean	2.6e-05	0.000309	6.02e-05	0.0202	0.294	0.000756	0.000378		F7	mean	3.73e-05	0.00111	0.000106	0.0948	2.86	0.00109	0.000478		F7	mean	4.11e-05	0.00434	0.000174	1.24	94.1	0.00113	0.000527
	variance	1.49e-05	0.000132	4.79e-05	0.00715	0.848	0.000289	0.000164			variance	3.27e-05	0.00206	8.5e-05	0.0553	3.33	0.000421	0.000162			variance	3.55e-05	0.00391	0.000129	0.495	76	0.000496	0.000175
F8	mean	-12500	-5780	-3580	-9720	-8830	-9650	-8090		F8	mean	-20600	-9330	-4330	-14300	-13700	-15600	-11400		F8	mean	-41100	-18200	-5990	-24800	-24100	-28200	-18700
	variance	125	103	419	588	732	469	369			variance	391	54.1	480	1020	807	727	383			variance	164	77.2	651	1851.76	1510	807	984
F9	mean	0	104	0	54.2	96.1	0	0		F9	mean	0	237	0	136	282	0	0		F9	mean	0	121	0	353	683	0	0
	variance	0	22.3	0	14.2	33.3	0	5.06e-15			variance	0	36.9	0	34.9	44.4	0	0			variance	0	128	0	46.5	79.6	0	0
F10	mean	4.44e-16	20	4e-15	0.532	0.833	1.05e-12	5.06e-15		F10	mean	4.44e-16	20	5.42e-15	2.48	4.84	7.15e-12	5.06e-15		F10	mean	4.44e-16	20	6.84e-15	8.12	6.24e-11	16.5	7.19e-15
	variance	0	0.00138	0	0.695	0.982	3.85e-13	1.72e-15			variance	0	0.000833	1.83e-15	0.766	4.2	2.86e-12	1.72e-15			variance	0	0.0038	1.5e-15	1.58	2.64e-11	1.35	1.12e-15
F11	mean	0	0.0028	0	3.13e-07	2.74e-06	0	0		F11	mean	0	0.00887	0	0.359	9.91	0	0		F11	mean	0	0.0282	0	10.8	139	0	0
	variance	0	0.00455	0	0.00988	0.0249	0	0			variance	0	0.00783	0	0.332	28.6	0	0			variance	0	0.0459	0	6.76	49.2	0	0
F12	mean	0.0137	0.0789	0.139	0.334	0.344	4.35e-10	6.53e-08		F12	mean	0.0411	14.1	0.971	56500000	1740000000	0.149	0.371		F12	mean	0.0309	0.517	0.62	27.4	18800	0.0112	0.0304
	variance	0.00482	0.0615	0.0461	0.334	0.386	2.71e-10	1.91e-08			variance	0.0109	37.7	0.0314	22200000	364000000	0.0127	0.0181			variance	0.0072	0.233	0.0277	11	44100	0.0038	0.00583
F13	mean	0.278	3.11	1.8	0.00882	0.00871	5.12e-09	0.0218		F13	mean	0.545	4.98	3.8	15.5	26	0.0073	0.371		F13	mean	1.85	9.79	8.98	74600	41300000	3.92	4.67
	variance	0.0457	0.125	0.163	0.0135	0.00951	2e-09	0.0164			variance	0.142	0.228	0.183	10.1	14.7	0.0085	0.127			variance	0.58	0.16	0.142	157000	130000000	3.1	1.89
	ChOA	AGWO	TACPSO	MPSO	MPA	NGO
F1	3.31e-20	3.31e-20	3.31e-20	3.31e-20	3.31e-20	3.31e-20
F2	2.83e-10	2.84e-05	3.78e-18	4.13e-17	0.0013	4.45e-09
F3	3.31e-20	3.31e-20	3.31e-20	3.31e-20	3.31e-20	3.31e-20
F4	3.06-18	0.000425	3.75e-06	4.32e-15	4.35e-10	9.36e-07
F5	5.45e-15	3.75e-09	4.12e-11	8.45e-15	4.36e-12	1.31e-10
F6	8.45e-10	0.432	5.21e-07	6.12e-09	0.00112	3.78e-08
F7	1.54e-07	0.000365	0.000732	9.45e-06	0.000564	0.00912
F8	7.06e-18	7.21e-09	7.06e-18	7.06e-18	0.00645	9.21e-10
F9	3.31e-20	#DIV/0	3.31e-20	3.31e-20	#DIV/0	#DIV/0
F10	2.91e-20	2.62e-23	3.31e-20	3.31e-20	3.48e-24	7.45e-06
F11	3.31e-20	#DIV/0	3.31e-20	3.31e-20	#DIV/0	#DIV/0
F12	7.96e-18	9.37e-10	7.96e-09	7.06e-13	0.00825	1.43e-06
F13	4.25e-16	7.38e-09	6.25e-19	2.24e-18	0.0375	2.32e-09
+/=/-	12/0/0	2009-02-01	12/0/0	12/0/0	10/2/0	10/2/0
